# Supplementary material for: Development of a Model for Predicting Enlarged Prostate Size in Noncastrated Dogs Through B-Mode Ultrasound
Source: Vet Med Int. 2025 Jul 21;2025:9593213. doi: 10.1155/vmi/9593213 (PMC12303645; doi:10.1155/vmi/9593213)
Supplement: Supporting Information 2 — Supporting Spreadsheet. A mathematical model has been implemented in a spreadsheet to estimate the probability of a BPH diagnosis. This tool allows for individualized risk assessment based on multiple clinical parameters. [file 9593213.f2.xlsx]

## Sheet: Hoja1
	Supplemental File
	A mathematical model has been implemented in a spreadsheet to estimate the probability of a BPH diagnosis. This tool allows for individualized risk assessment based on multiple clinical parameters.
	Title:	DEVELOPMENT OF A MODEL FOR PREDICTING ENLARGED PROSTATE SIZE IN NON-CASTRATED DOGS THROUGH B-MODE ULTRASOUND
	Authors:	AUTHORS: Guillermo Cazzuli1*, Juan Pablo Damián2,3, Paula Pessina1, Gonzalo Suárez1
		1 Departamento de Clínicas y Hospital Veterinario – Facultad de Veterinaria – Universidad de la República, Montevideo, Uruguay.
		2 Departamento de Biociencias Veterinarias – Facultad de Veterinaria – Universidad de la República, Montevideo, Uruguay.
		3 Núcleo de Bienestar Animal – Facultad de Veterinaria – Universidad de la República, Montevideo, Uruguay.
		*Corresponding author: guillecazzu@hotmail.com
	The Core Equation
	α	-45.66
	β₁	-28.29
	β₂	13.27
	β₃	3.6
	β₄	21.48
	Calculating the Probability (p):		p = invLogit / 1 + invLogit
	ID	Aorta Diameter [cm]	Prostate volume (cm3)	Cysts_yes	Age_(>6years)	Logit	invLogit	p
	cases 1	1.05	15	0	0	-39.4287	7.52219e-18	7.52219e-18
	cases 2	1.1	65.4	1	1	3.77653	43.6643	0.977611
